# Supplementary material for: Biosurfactant Production by Bacillus amyloliquefaciens C11 and Streptomyces lavendulae C27 Isolated from a Biopurification System for Environmental Applications
Source: Microorganisms. 2022 Sep 23;10(10):1892. doi: 10.3390/microorganisms10101892 (PMC9609857; doi:10.3390/microorganisms10101892)
Supplement: Supplementary file 1 [file microorganisms-10-01892-s001.zip]

Archive with 1 entries (1 files):
- microorganisms-1864343-supplementary.pdf
